# Supplementary material for: Laboratory Evaluation of Storage Bags for Infestations in Wheat Caused by Rhyzopertha dominica F. (Coleoptera: Bostrichidae) and Trogoderma granarium Everts (Coleoptera: Dermestidae) and Their Control Using Phosphine Fumigation
Source: Insects. 2022 Oct 19;13(10):955. doi: 10.3390/insects13100955 (PMC9603926; doi:10.3390/insects13100955)
Supplement: Supplementary file 1 [file insects-13-00955-s001.zip]

Archive with 1 entries (1 files):
- insects-1931797-supplementary.pdf
